# Supplementary material for: Measuring racial and ethnic disparities in traffic enforcement with large-scale telematics data
Source: PNAS Nexus. 2022 Jul 30;1(4):pgac144. doi: 10.1093/pnasnexus/pgac144 (PMC9802422; doi:10.1093/pnasnexus/pgac144)
Supplement: pgac144_Supplemental_Files [file pgac144_supplemental_files.zip]

Archive with 6 entries (6 files):
- PNASNEXUS-PNASNEXUS-2021-00197-s01.bib
- PNASNEXUS-PNASNEXUS-2021-00197-s02.pdf
- PNASNEXUS-PNASNEXUS-2021-00197-s03.sty
- PNASNEXUS-PNASNEXUS-2021-00197-s04.cls
- PNASNEXUS-PNASNEXUS-2021-00197-s05.bst
- telematics-SI.pdf
