# Supplementary material for: Measuring racial and ethnic disparities in traffic enforcement with large-scale telematics data
Source: PNAS Nexus. 2022 Jul 30;1(4):pgac144. doi: 10.1093/pnasnexus/pgac144 (PMC9802422; doi:10.1093/pnasnexus/pgac144)
Supplement: pgac144_Supplemental_Files [file pgac144_supplemental_files.zip › PNASNEXUS-PNASNEXUS-2021-00197-s01.bib]

% scibib.bib

% This is the .bib file used to compile the document "A simple Science
% template" (scifile.tex).  It is not intended as an example of how to
% set up your BibTeX file.
@book{gelman2015package,
  title={Package ‘arm’},
  author={Gelman, Andrew and Su, Yu-Sung and Yajima, Masanao and Hill, Jennifer and Pittau, Maria Grazia and Kerman, Jouni and Zheng, Tian and Dorie, Vicent},
  journal={Data Analysis Using Regression and Multilevel/Hierarchical Models},
  year={2015}
}
@manual{ombstandards,
title={Revisions to the Standards for the Classification of Federal Data on Race and Ethnicity},
year={1997},
month={October}
}
@book{o2019shadows,
  title={Shadows of doubt: {Stereotypes}, crime, and the pursuit of justice},
  author={O'Flaherty, Brendan and Sethi, Rajiv},
  year={2019},
  publisher={Harvard University Press}
}

@book{raphael2001can,
  title={Can boosting minority car-ownership rates narrow inter-racial employment gaps?},
  author={Raphael, Steven and Stoll, Michael A and Small, Kenneth A and Winston, Clifford},
  year={2001},  
  publisher={Brookings Institution Press},
  pages={99--145}
}
@article{gelman2007analysis,
  title={An analysis of the {New York City} police department's “stop-and-frisk” policy in the context of claims of racial bias},
  author={Gelman, Andrew and Fagan, Jeffrey and Kiss, Alex},
  journal={Journal of the American Statistical Association},
  volume={102},
  number={479},
  pages={813--823},
  year={2007},
  publisher={Taylor \& Francis}
}

@article{mohl,
  title={Citizen activism and freeway revolts in {Memphis} and {Nashville}: The road to litigation},
  author={Mohl, Raymond A},
  journal={Journal of Urban History},
  volume={40},
  number={5},
  pages={870--893},
  year={2014},
  publisher={Sage Publications Sage CA: Los Angeles, CA}
}

@article{archer,
  title={Transportation Policy and the Underdevelopment of {Black} Communities},
  author={Archer, Deborah N},
  journal={Iowa Law Review},
  year={2021},
  volume=106
}

@article{karas,
  title={Highway to inequity: {The} disparate impact of the interstate highway system on poor and minority communities in {American} cities},
  author={Karas, David},
  journal={New Visions for Public Affairs},
  volume={7},
  number={April},
  pages={9--21},
  year={2015}
}

@article{pierson2020large,
  title={A large-scale analysis of racial disparities in police stops across the {United States}},
  author={Pierson, Emma and Simoiu, Camelia and Overgoor, Jan and Corbett-Davies, Sam and Jenson, Daniel and Shoemaker, Amy and Ramachandran, Vignesh and Barghouty, Phoebe and Phillips, Cheryl and Shroff, Ravi and others},
  journal={Nature Human Behaviour},
  volume={4},
  number={7},
  pages={736--745},
  year={2020},
  publisher={Nature Publishing Group}
}
@article{lange2005testing,
  title={Testing the racial profiling hypothesis for seemingly disparate traffic stops on the {New Jersey Turnpike}},
  author={Lange, James E and Johnson, Mark B and Voas, Robert B},
  journal={Justice Quarterly},
  volume={22},
  number={2},
  pages={193--223},
  year={2005},
  publisher={Taylor \& Francis}
}

@article{ayres2005three,
  title={Three tests for measuring unjustified disparate impacts in organ transplantation: The problem of ``included variable'' bias},
  author={Ayres, Ian},
  journal={Perspectives in Biology and Medicine},
  volume={48},
  number={1},
  pages={68--S87},
  year={2005},
  publisher={Johns Hopkins University Press}
}

@techreport{jung2018omitted,
  title={Omitted and included variable bias in tests for disparate impact},
  author={Jung, Jongbin and Corbett-Davies, Sam and Shroff, Ravi and Goel, Sharad},
  note={ArXiv preprint:1809.05651},
  year={2018},
  month={08},
  day={29}
}

@report{driving,
  title={American Driving Survey},
  author={Tefft, B.C.},
  journal={AAA Foundation for Traffic Safety},
  year={2018}
}

@book{langton2013police,
  title={Police behavior during traffic and street stops, 2011},
  author={Langton, Lynn and Durose, Matthew R},
  year={2013},
  publisher={US Department of Justice, Office of Justice Programs, Bureau of Justice}
}
@misc{us2010american,
  title={{American Community Survey}},
  author={{U.S. Census Bureau}},
  journal={Selected characteristics of the native and foreign-born populations: American Community Survey 1-year estimates},
  year={2013--2018},
  publisher={US Department of Commerce, Economics and Statistics Administration, US~…}
}
@article{anwar2006alternative,
  title={An alternative test of racial prejudice in motor vehicle searches: Theory and evidence},
  author={Anwar, Shamena and Fang, Hanming},
  journal={American Economic Review},
  volume={96},
  number={1},
  pages={127--151},
  year={2006}
}
@article{ridgeway2009doubly,
  title={Doubly robust internal benchmarking and false discovery rates for detecting racial bias in police stops},
  author={Ridgeway, Greg and MacDonald, John M},
  journal={Journal of the American Statistical Association},
  volume={104},
  number={486},
  pages={661--668},
  year={2009},
  publisher={Taylor \& Francis}
}
@article{ridgeway2006assessing,
  title={Assessing the effect of race bias in post-traffic stop outcomes using propensity scores},
  author={Ridgeway, Greg},
  journal={Journal of Quantitative Criminology},
  volume={22},
  number={1},
  pages={1--29},
  year={2006},
  publisher={Springer}
}
@article{ryan2016frisky,
  title={Frisky business: {Race}, gender and police activity during traffic stops},
  author={Ryan, Matt E},
  journal={European Journal of Law and Economics},
  volume={41},
  number={1},
  pages={65--83},
  year={2016},
  publisher={Springer}
}
@article{rojek2004influence,
  title={The influence of driver’s race on traffic stops in {Missouri}},
  author={Rojek, Jeff and Rosenfeld, Richard and Decker, Scott},
  journal={Police Quarterly},
  volume={7},
  number={1},
  pages={126--147},
  year={2004},
  publisher={Sage Publications}
}
@article{smith2001racial,
  title={Racial profiling? {A} multivariate analysis of police traffic stop data},
  author={Smith, Michael R and Petrocelli, Matthew},
  journal={Police Quarterly},
  volume={4},
  number={1},
  pages={4--27},
  year={2001},
  publisher={Sage Publications}
}
@article{ouss2020police,
  title={Is police behavior getting worse? {D}ata selection and the measurement of policing harms},
  author={Ouss, Aur{\'e}lie and Rappaport, John},
  journal={Journal of Legal Studies},
  volume={49},
  number={1},
  pages={153--198},
  year={2020},
  publisher={The University of Chicago Press Chicago, IL}
}

@article{voigt2017language,
  title={Language from police body camera footage shows racial disparities in officer respect},
  author={Voigt, Rob and Camp, Nicholas P and Prabhakaran, Vinodkumar and Hamilton, William L and Hetey, Rebecca C and Griffiths, Camilla M and Jurgens, David and Jurafsky, Dan and Eberhardt, Jennifer L},
  journal={Proceedings of the National Academy of Sciences},
  volume={114},
  number={25},
  pages={6521--6526},
  year={2017},
  publisher={National Acad Sciences}
}

@article{chohlas2018analysis,
  title={Identifying and measuring excessive and discriminatory policing},
  author={Huq, Aziz Z and Goel, Sharad and Cholas-Wood, Alex and Shroff, Ravi and Gerchick, Marissa and Shoemaker, Amy and Yao, Keniel},
  journal={University of Chicago Law Review},
  volume={89},
  number={441},
  year={2022}
}

@techreport{fha2017highway,
  title={Functional Highway Classifications},
  author={{Department of Transportation, Federal Highway Administration}},
  year={2017},
  note={Last accessed Feb.~05, 2021.},
  url={https://www.fhwa.dot.gov/planning\%20/processes/statewide/related/highway_functional_classifications/section03.cfm}
}

@misc{tomtom,
author = {TomTom},
title = {Traffic Stats API},
url={https://developer.tomtom.com/traffic-stats},
year = {2021}
}

@article{miller2008police,
  title={Police stops, pretext, and racial profiling: Explaining warning and ticket stops using citizen self-reports},
  author={Miller, Kirk},
  journal={Journal of Ethnicity in Criminal Justice},
  volume={6},
  number={2},
  pages={123--149},
  year={2008},
  publisher={Taylor \& Francis}
}

@article{brayne2014surveillance,
  title={Surveillance and system avoidance: Criminal justice contact and institutional attachment},
  author={Brayne, Sarah},
  journal={American Sociological Review},
  volume={79},
  number={3},
  pages={367--391},
  year={2014},
  publisher={Sage Publications Sage CA: Los Angeles, CA}
}

@book{harris2016pound,
  title={A pound of flesh: Monetary sanctions as punishment for the poor},
  author={Harris, Alexes},
  year={2016},
  publisher={Russell Sage Foundation}
}

@article{pager2022criminalizing,
  title={Criminalizing Poverty: The Consequences of Court Fees in a Randomized Experiment},
  author={Pager, Devah and Goldstein, Rebecca and Ho, Helen and Western, Bruce},
  journal={American Sociological Review},
  year={2022},
  volume=87
}

@book{kohler2018misdemeanorland,
  title={Misdemeanorland},
  author={Kohler-Hausmann, Issa},
  year={2018},
  publisher={Princeton University Press}
}

@article{grogger2006testing,
  title={Testing for racial profiling in traffic stops from behind a veil of darkness},
  author={Grogger, Jeffrey and Ridgeway, Greg},
  journal={Journal of the American Statistical Association},
  volume={101},
  number={475},
  pages={878--887},
  year={2006},
  publisher={Taylor \& Francis}
}

@article{gaebler2022causal,
  title={A causal framework for observational studies of discrimination},
  author={Gaebler, Johann and Cai, William and Basse, Guillaume and Shroff, Ravi and Goel, Sharad and Hill, Jennifer},
  journal={Statistics and Public Policy},
  year={2022},
  volume=9,
  issue=1,
  pages={26--48},
  publisher={Taylor \& Francis}
}

@article{simoiu2017problem,
  title={The problem of infra-marginality in outcome tests for discrimination},
  author={Simoiu, Camelia and Corbett-Davies, Sam and Goel, Sharad},
  journal={Annals of Applied Statistics},
  volume={11},
  number={3},
  pages={1193--1216},
  year={2017},
  publisher={Institute of Mathematical Statistics}
}

@article{goel2017combatting,
  title={Combatting police discrimination in the age of big data},
  author={Goel, Sharad and Perelman, Maya and Shroff, Ravi and Sklansky, David Alan},
  journal={New Criminal Law Review},
  volume={20},
  number={2},
  pages={181--232},
  year={2017},
  publisher={University of California Press}
}

@book{epp2014pulled,
  title={Pulled over: How police stops define race and citizenship},
  author={Epp, Charles R and Maynard-Moody, Steven and Haider-Markel, Donald P},
  year={2014},
  publisher={University of Chicago Press}
}

@article{boehme2022citizens,
  title={Citizens’ perceptions of over-and under-policing: A look at race, ethnicity, and community characteristics},
  author={Boehme, Hunter M and Cann, Deanna and Isom, Deena A},
  journal={Crime \& Delinquency},
  volume={68},
  number={1},
  pages={123--154},
  year={2022},
  publisher={SAGE Publications Sage CA: Los Angeles, CA}
}

@article{harcourt2011randomization,
  title={Randomization and the {Fourth Amendment}},
  author={Harcourt, Bernard E and Meares, Tracey L},
  journal={U. Chi. L. Rev.},
  volume={78},
  pages={809},
  year={2011},
  publisher={HeinOnline}
}

@article{charles2003dynamics,
  title={The dynamics of racial residential segregation},
  author={Charles, Camille Zubrinsky},
  journal={Annual review of sociology},
  volume={29},
  number={1},
  pages={167--207},
  year={2003},
  publisher={Annual Reviews 4139 El Camino Way, PO Box 10139, Palo Alto, CA 94303-0139, USA}
}
